# Supplementary material for: A Novel Mechanism for Transcription Termination in the mod(mdg4) Locus of Drosophila melanogaster
Source: Biology (Basel). 2024 Nov 29;13(12):994. doi: 10.3390/biology13120994 (PMC11727487; doi:10.3390/biology13120994)
Supplement: Supplementary file 1 [file biology-13-00994-s001.zip]

Archive with 1 entries (1 files):
- biology-3327273-supplementary-Table S1.pdf
